# Supplementary material for: A multi-regional input-output table mapping China's economic outputs and interdependencies in 2012
Source: Sci Data. 2018 Aug 7;5:180155. doi: 10.1038/sdata.2018.155 (PMC6080495; doi:10.1038/sdata.2018.155)
Supplement: Supplementary file 1 [file sdata2018155-isa1.zip]

Archive with 3 entries (3 files):
- i_Investigation.txt
- s_study_Meng.txt
- a_assay_Meng.txt
