# Supplementary material for: A multi-regional input-output table mapping China's economic outputs and interdependencies in 2012
Source: Sci Data. 2018 Aug 7;5:180155. doi: 10.1038/sdata.2018.155 (PMC6080495; doi:10.1038/sdata.2018.155)
Supplement: Supplementary file 1 [file sdata2018155-isa1.zip › i_Investigation.txt]

# Investigation File generated for Scientific Data with Investigation File Authoring Tool version 0.1.0 on 03/07/2018 - This metadata file is CC0
ONTOLOGY SOURCE REFERENCE
Term Source Name	IAO	GAZ	ERO	OBI	NCIT
Term Source File	http://data.bioontology.org/ontologies/IAO	http://data.bioontology.org/ontologies/GAZ	http://data.bioontology.org/ontologies/ERO	http://data.bioontology.org/ontologies/OBI	http://data.bioontology.org/ontologies/NCIT
Term Source Version	2015-02-23	$Revision: 1.512 $	2013-08-02	2014-08-18	17.06d
Term Source Description	Information Artifact Ontology	Gazetteer	Eagle-I Research Resource Ontology	Ontology for Biomedical Investigations	National Cancer Institute Thesaurus
INVESTIGATION
Investigation Identifier
Investigation Title
Investigation Description
Investigation Submission Date
Investigation Public Release Date
INVESTIGATION PUBLICATIONS
Investigation PubMed ID
Investigation Publication DOI
Investigation Publication Author List
Investigation Publication Title
Investigation Publication Status
Investigation Publication Status Term Accession Number
Investigation Publication Status Term Source REF
INVESTIGATION CONTACTS
Investigation Person Last Name
Investigation Person Mid Initials
Investigation Person First Name
Investigation Person Address
Investigation Person Phone
Investigation Person Fax
Investigation Person Email
Investigation Person Affiliation
Investigation Person Roles
Investigation Person Roles Term Accession Number
Investigation Person Roles Term Source REF
STUDY
Study Identifier	10.1038/sdata.2018.155
Study Title	A multi-regional input-output table mapping China's economic outputs and interdependencies in 2012
Study Submission Date	23/11/2017
Study Public Release Date	07/08/2018
Study Description	http://www.nature.com/articles/sdata2018155#abstract
Study File Name	s_study_Meng.txt
Comment[Subject Keywords]	/;//
Comment[Manuscript Licence]	CC BY-4.0
Comment[Experimental Metadata Licence]	CC0
Comment[Supplementary Information File Name]	
Comment[Supplementary Information File Type]	x-zip-compressed
Comment[Supplementary Information File URL]	http://www.nature.com/articles/sdata2018155#supplementary-information
Comment[Data Repository]	figshare
Comment[Data Record Accession]	doi:10.6084/m9.figshare.c.4064285
Comment[Data Record URI]	https://doi.org/10.6084/m9.figshare.c.4064285
STUDY DESIGN DESCRIPTORS
Study Design Type	source-based data transformation objective
Study Design Type Term Accession Number	ERO:0100039
Study Design Type Term Source REF	ERO
STUDY PUBLICATIONS
Study PubMed ID
Study Publication DOI
Study Publication Author List
Study Publication Title
Study Publication Status
Study Publication Status Term Accession Number
Study Publication Status Term Source REF
STUDY FACTORS
Study Factor Name	geographical location
Study Factor Type	geographic location
Study Factor Type Term Accession Number	GAZ:00000448
Study Factor Type Term Source REF	OBI
STUDY ASSAYS
Study Assay Measurement Type	Socioeconomic Factors
Study Assay Measurement Type Term Accession Number	NCIT:C17468
Study Assay Measurement Type Term Source REF	NCIT
Study Assay Technology Type	computational modeling technique
Study Assay Technology Type Term Accession Number	ERO:0001251
Study Assay Technology Type Term Source REF	ERO
Study Assay Technology Platform	""
Study Assay File Name	a_assay_Meng.txt
STUDY PROTOCOLS
Study Protocol Name	Data source	Transfer provincial competitive IOTs into non-competitive IOTs	Modified gravity model to compile the MRIO	Adjustment according to the Chinese national IOT
Study Protocol Type	selection	information processor function	computational modeling technique	normalization data transformation
Study Protocol Type Term Accession Number	OBI:0001928	OBI:0000392	ERO:0001251	OBI:0200169
Study Protocol Type Term Source REF	OBI	OBI	ERO	OBI
Study Protocol Description				
Study Protocol URI	""	""	""	""
Study Protocol Version				
Study Protocol Parameters Name	""	""	""	""
Study Protocol Parameters Name Term Accession Number	""	""	""	""
Study Protocol Parameters Name Term Source REF	""	""	""	""
Study Protocol Components Name	""	""	""	""
Study Protocol Components Type	""	""	""	""
Study Protocol Components Type Term Accession Number	""	""	""	""
Study Protocol Components Type Term Source REF	""	""	""	""
STUDY CONTACTS
Study Person Last Name	Mi	Meng	Zheng	Shan	Wei	Guan
Study Person First Name	Zhifu	Jing	Heran	Yuli	Yi-Ming	Dabo
Study Person Mid Initials						
Study Person Email	""	jm2218@cam.ac.uk	""	""	wei@bit.edu.cn	dabo.guan@uea.ac.uk
Study Person Phone						
Study Person Fax						
Study Person Address						
Study Person Affiliation	The Bartlett School of Construction and Project Management, University College London, WC1E 7HB London, UK	Department of Politics and International Studies, University of Cambridge, Cambridge CB3 9DT, UK	Water Security Research Centre, School of International Development, University of East Anglia, Norwich NR4 7TJ, UK	Water Security Research Centre, School of International Development, University of East Anglia, Norwich NR4 7TJ, UK	Center for Energy and Environmental Policy Research, School of Management and Economics, Beijing Institute of Technology, Beijing 100081, China	Water Security Research Centre, School of International Development, University of East Anglia, Norwich NR4 7TJ, UK
Study Person Roles						
Study Person Roles Term Accession Number						
Study Person Roles Term Source REF						
Comment[Study Person ORCID]	0000-0001-8106-0694	0000-0001-8708-0485		0000-0002-5215-8657		0000-0003-3773-3403
Comment[Funder]						
Comment[FundRef ID]						
Comment[Funder Term Source REF]						
Comment[Grant Identifier]						
