# Supplementary material for: A multi-regional input-output table mapping China's economic outputs and interdependencies in 2012
Source: Sci Data. 2018 Aug 7;5:180155. doi: 10.1038/sdata.2018.155 (PMC6080495; doi:10.1038/sdata.2018.155)
Supplement: Supplementary file 1 [file sdata2018155-isa1.zip › s_study_Meng.txt]

Source Name	Material Type	Term Source REF	Term Accession Number	Characteristics[geographical location]	Term Source REF	Term Accession Number	Protocol REF	Sample Name	Factor Value[geographical location]
2010 multi-regional input-output table	data set	IAO	IAO:0000100	Municipality of Beijing	GAZ	GAZ:00003197	Data source	1	Beijing
2010 multi-regional input-output table	data set	IAO	IAO:0000100	Municipality of Tianjin	GAZ	GAZ:00010884	Data source	2	Tianjin
2010 multi-regional input-output table	data set	IAO	IAO:0000100	Hebei Province	GAZ	GAZ:00010836	Data source	3	Hebei
2010 multi-regional input-output table	data set	IAO	IAO:0000100	Shanxi Province	GAZ	GAZ:00010881	Data source	4	Shanxi
2010 multi-regional input-output table	data set	IAO	IAO:0000100	Inner Mongolia Autonomous Region	GAZ	GAZ:00004217	Data source	5	Inner Mongolia
2010 multi-regional input-output table	data set	IAO	IAO:0000100	Liaoning Province	GAZ	GAZ:00005404	Data source	6	Liaoning
2010 multi-regional input-output table	data set	IAO	IAO:0000100	Jilin Province	GAZ	GAZ:00010866	Data source	7	Jilin
2010 multi-regional input-output table	data set	IAO	IAO:0000100	Heilongjiang Province	GAZ	GAZ:00007987	Data source	8	Heilongjiang
2010 multi-regional input-output table	data set	IAO	IAO:0000100	Municipality of Shanghai	GAZ	GAZ:00010880	Data source	9	Shanghai
2010 multi-regional input-output table	data set	IAO	IAO:0000100	Jiangsu Province	GAZ	GAZ:00007353	Data source	10	Jiangsu
2010 multi-regional input-output table	data set	IAO	IAO:0000100	Zhejiang Province	GAZ	GAZ:00010887	Data source	11	Zhejiang
2010 multi-regional input-output table	data set	IAO	IAO:0000100	Anhui Province	GAZ	GAZ:00009866	Data source	12	Anhui
2010 multi-regional input-output table	data set	IAO	IAO:0000100	Fujian Province	GAZ	GAZ:00004225	Data source	13	Fujian
2010 multi-regional input-output table	data set	IAO	IAO:0000100	Jiangxi Province	GAZ	GAZ:00004230	Data source	14	Jiangxi
2010 multi-regional input-output table	data set	IAO	IAO:0000100	Shandong Province	GAZ	GAZ:00010877	Data source	15	Shandong
2010 multi-regional input-output table	data set	IAO	IAO:0000100	Henan Province	GAZ	GAZ:00003200	Data source	16	Henan
2010 multi-regional input-output table	data set	IAO	IAO:0000100	Hubei Province	GAZ	GAZ:00010855	Data source	17	Hubei
2010 multi-regional input-output table	data set	IAO	IAO:0000100	Hunan Province	GAZ	GAZ:00010859	Data source	18	Hunan
2010 multi-regional input-output table	data set	IAO	IAO:0000100	Guangdong Province	GAZ	GAZ:00007983	Data source	19	Guangdong
2010 multi-regional input-output table	data set	IAO	IAO:0000100	Guangxi Zhuang Autonomous Region	GAZ	GAZ:00004220	Data source	20	Guangxi
2010 multi-regional input-output table	data set	IAO	IAO:0000100	Hainan Province	GAZ	GAZ:00007431	Data source	21	Hainan
2010 multi-regional input-output table	data set	IAO	IAO:0000100	Municipality of Chongqing	GAZ	GAZ:00010819	Data source	22	Chongqing
2010 multi-regional input-output table	data set	IAO	IAO:0000100	Sichuan Province	GAZ	GAZ:00007707	Data source	23	Sichuan
2010 multi-regional input-output table	data set	IAO	IAO:0000100	Guizhou Province	GAZ	GAZ:00009870	Data source	24	Guizhou
2010 multi-regional input-output table	data set	IAO	IAO:0000100	Yunnan Province	GAZ	GAZ:00004232	Data source	25	Yunnan
2010 multi-regional input-output table	data set	IAO	IAO:0000100	Shaanxi Province	GAZ	GAZ:00010875	Data source	26	Shaanxi
2010 multi-regional input-output table	data set	IAO	IAO:0000100	Gansu Province	GAZ	GAZ:00009868	Data source	27	Gansu
2010 multi-regional input-output table	data set	IAO	IAO:0000100	Qinghai Province	GAZ	GAZ:00010873	Data source	28	Qinghai
2010 multi-regional input-output table	data set	IAO	IAO:0000100	Ningxia Hui Autonomous Region	GAZ	GAZ:00004218	Data source	29	Ningxia
2010 multi-regional input-output table	data set	IAO	IAO:0000100	Xinjiang Autonomous Region	GAZ	GAZ:00002851	Data source	30	Xinjiang
