# Supplementary material for: A multi-regional input-output table mapping China's economic outputs and interdependencies in 2012
Source: Sci Data. 2018 Aug 7;5:180155. doi: 10.1038/sdata.2018.155 (PMC6080495; doi:10.1038/sdata.2018.155)
Supplement: Supplementary file 1 [file sdata2018155-isa1.zip › a_assay_Meng.txt]

Sample Name	Protocol REF	Protocol REF	Protocol REF	Assay Name	Raw Data File	Comment[Data Repository]	Comment[Data Record Accession]	Comment[Data Record URI]	Factor Value[geographical location]
1	Transfer provincial competitive IOTs into non-competitive IOTs	Modified gravity model to compile the MRIO	Adjustment according to the Chinese national IOT	1	ChinamultiregionalinputoutputMRIOtable2012_V2.xlsx	figshare	doi:10.6084/m9.figshare.c.4064285	https://doi.org/10.6084/m9.figshare.c.4064285	Beijing
2	Transfer provincial competitive IOTs into non-competitive IOTs	Modified gravity model to compile the MRIO	Adjustment according to the Chinese national IOT	2	ChinamultiregionalinputoutputMRIOtable2012_V2.xlsx	figshare	doi:10.6084/m9.figshare.c.4064285	https://doi.org/10.6084/m9.figshare.c.4064285	Tianjin
3	Transfer provincial competitive IOTs into non-competitive IOTs	Modified gravity model to compile the MRIO	Adjustment according to the Chinese national IOT	3	ChinamultiregionalinputoutputMRIOtable2012_V2.xlsx	figshare	doi:10.6084/m9.figshare.c.4064285	https://doi.org/10.6084/m9.figshare.c.4064285	Hebei
4	Transfer provincial competitive IOTs into non-competitive IOTs	Modified gravity model to compile the MRIO	Adjustment according to the Chinese national IOT	4	ChinamultiregionalinputoutputMRIOtable2012_V2.xlsx	figshare	doi:10.6084/m9.figshare.c.4064285	https://doi.org/10.6084/m9.figshare.c.4064285	Shanxi
5	Transfer provincial competitive IOTs into non-competitive IOTs	Modified gravity model to compile the MRIO	Adjustment according to the Chinese national IOT	5	ChinamultiregionalinputoutputMRIOtable2012_V2.xlsx	figshare	doi:10.6084/m9.figshare.c.4064285	https://doi.org/10.6084/m9.figshare.c.4064285	Inner Mongolia
6	Transfer provincial competitive IOTs into non-competitive IOTs	Modified gravity model to compile the MRIO	Adjustment according to the Chinese national IOT	6	ChinamultiregionalinputoutputMRIOtable2012_V2.xlsx	figshare	doi:10.6084/m9.figshare.c.4064285	https://doi.org/10.6084/m9.figshare.c.4064285	Liaoning
7	Transfer provincial competitive IOTs into non-competitive IOTs	Modified gravity model to compile the MRIO	Adjustment according to the Chinese national IOT	7	ChinamultiregionalinputoutputMRIOtable2012_V2.xlsx	figshare	doi:10.6084/m9.figshare.c.4064285	https://doi.org/10.6084/m9.figshare.c.4064285	Jilin
8	Transfer provincial competitive IOTs into non-competitive IOTs	Modified gravity model to compile the MRIO	Adjustment according to the Chinese national IOT	8	ChinamultiregionalinputoutputMRIOtable2012_V2.xlsx	figshare	doi:10.6084/m9.figshare.c.4064285	https://doi.org/10.6084/m9.figshare.c.4064285	Heilongjiang
9	Transfer provincial competitive IOTs into non-competitive IOTs	Modified gravity model to compile the MRIO	Adjustment according to the Chinese national IOT	9	ChinamultiregionalinputoutputMRIOtable2012_V2.xlsx	figshare	doi:10.6084/m9.figshare.c.4064285	https://doi.org/10.6084/m9.figshare.c.4064285	Shanghai
10	Transfer provincial competitive IOTs into non-competitive IOTs	Modified gravity model to compile the MRIO	Adjustment according to the Chinese national IOT	10	ChinamultiregionalinputoutputMRIOtable2012_V2.xlsx	figshare	doi:10.6084/m9.figshare.c.4064285	https://doi.org/10.6084/m9.figshare.c.4064285	Jiangsu
11	Transfer provincial competitive IOTs into non-competitive IOTs	Modified gravity model to compile the MRIO	Adjustment according to the Chinese national IOT	11	ChinamultiregionalinputoutputMRIOtable2012_V2.xlsx	figshare	doi:10.6084/m9.figshare.c.4064285	https://doi.org/10.6084/m9.figshare.c.4064285	Zhejiang
12	Transfer provincial competitive IOTs into non-competitive IOTs	Modified gravity model to compile the MRIO	Adjustment according to the Chinese national IOT	12	ChinamultiregionalinputoutputMRIOtable2012_V2.xlsx	figshare	doi:10.6084/m9.figshare.c.4064285	https://doi.org/10.6084/m9.figshare.c.4064285	Anhui
13	Transfer provincial competitive IOTs into non-competitive IOTs	Modified gravity model to compile the MRIO	Adjustment according to the Chinese national IOT	13	ChinamultiregionalinputoutputMRIOtable2012_V2.xlsx	figshare	doi:10.6084/m9.figshare.c.4064285	https://doi.org/10.6084/m9.figshare.c.4064285	Fujian
14	Transfer provincial competitive IOTs into non-competitive IOTs	Modified gravity model to compile the MRIO	Adjustment according to the Chinese national IOT	14	ChinamultiregionalinputoutputMRIOtable2012_V2.xlsx	figshare	doi:10.6084/m9.figshare.c.4064285	https://doi.org/10.6084/m9.figshare.c.4064285	Jiangxi
15	Transfer provincial competitive IOTs into non-competitive IOTs	Modified gravity model to compile the MRIO	Adjustment according to the Chinese national IOT	15	ChinamultiregionalinputoutputMRIOtable2012_V2.xlsx	figshare	doi:10.6084/m9.figshare.c.4064285	https://doi.org/10.6084/m9.figshare.c.4064285	Shandong
16	Transfer provincial competitive IOTs into non-competitive IOTs	Modified gravity model to compile the MRIO	Adjustment according to the Chinese national IOT	16	ChinamultiregionalinputoutputMRIOtable2012_V2.xlsx	figshare	doi:10.6084/m9.figshare.c.4064285	https://doi.org/10.6084/m9.figshare.c.4064285	Henan
17	Transfer provincial competitive IOTs into non-competitive IOTs	Modified gravity model to compile the MRIO	Adjustment according to the Chinese national IOT	17	ChinamultiregionalinputoutputMRIOtable2012_V2.xlsx	figshare	doi:10.6084/m9.figshare.c.4064285	https://doi.org/10.6084/m9.figshare.c.4064285	Hubei
18	Transfer provincial competitive IOTs into non-competitive IOTs	Modified gravity model to compile the MRIO	Adjustment according to the Chinese national IOT	18	ChinamultiregionalinputoutputMRIOtable2012_V2.xlsx	figshare	doi:10.6084/m9.figshare.c.4064285	https://doi.org/10.6084/m9.figshare.c.4064285	Hunan
19	Transfer provincial competitive IOTs into non-competitive IOTs	Modified gravity model to compile the MRIO	Adjustment according to the Chinese national IOT	19	ChinamultiregionalinputoutputMRIOtable2012_V2.xlsx	figshare	doi:10.6084/m9.figshare.c.4064285	https://doi.org/10.6084/m9.figshare.c.4064285	Guangdong
20	Transfer provincial competitive IOTs into non-competitive IOTs	Modified gravity model to compile the MRIO	Adjustment according to the Chinese national IOT	20	ChinamultiregionalinputoutputMRIOtable2012_V2.xlsx	figshare	doi:10.6084/m9.figshare.c.4064285	https://doi.org/10.6084/m9.figshare.c.4064285	Guangxi
21	Transfer provincial competitive IOTs into non-competitive IOTs	Modified gravity model to compile the MRIO	Adjustment according to the Chinese national IOT	21	ChinamultiregionalinputoutputMRIOtable2012_V2.xlsx	figshare	doi:10.6084/m9.figshare.c.4064285	https://doi.org/10.6084/m9.figshare.c.4064285	Hainan
22	Transfer provincial competitive IOTs into non-competitive IOTs	Modified gravity model to compile the MRIO	Adjustment according to the Chinese national IOT	22	ChinamultiregionalinputoutputMRIOtable2012_V2.xlsx	figshare	doi:10.6084/m9.figshare.c.4064285	https://doi.org/10.6084/m9.figshare.c.4064285	Chongqing
23	Transfer provincial competitive IOTs into non-competitive IOTs	Modified gravity model to compile the MRIO	Adjustment according to the Chinese national IOT	23	ChinamultiregionalinputoutputMRIOtable2012_V2.xlsx	figshare	doi:10.6084/m9.figshare.c.4064285	https://doi.org/10.6084/m9.figshare.c.4064285	Sichuan
24	Transfer provincial competitive IOTs into non-competitive IOTs	Modified gravity model to compile the MRIO	Adjustment according to the Chinese national IOT	24	ChinamultiregionalinputoutputMRIOtable2012_V2.xlsx	figshare	doi:10.6084/m9.figshare.c.4064285	https://doi.org/10.6084/m9.figshare.c.4064285	Guizhou
25	Transfer provincial competitive IOTs into non-competitive IOTs	Modified gravity model to compile the MRIO	Adjustment according to the Chinese national IOT	25	ChinamultiregionalinputoutputMRIOtable2012_V2.xlsx	figshare	doi:10.6084/m9.figshare.c.4064285	https://doi.org/10.6084/m9.figshare.c.4064285	Yunnan
26	Transfer provincial competitive IOTs into non-competitive IOTs	Modified gravity model to compile the MRIO	Adjustment according to the Chinese national IOT	26	ChinamultiregionalinputoutputMRIOtable2012_V2.xlsx	figshare	doi:10.6084/m9.figshare.c.4064285	https://doi.org/10.6084/m9.figshare.c.4064285	Shaanxi
27	Transfer provincial competitive IOTs into non-competitive IOTs	Modified gravity model to compile the MRIO	Adjustment according to the Chinese national IOT	27	ChinamultiregionalinputoutputMRIOtable2012_V2.xlsx	figshare	doi:10.6084/m9.figshare.c.4064285	https://doi.org/10.6084/m9.figshare.c.4064285	Gansu
28	Transfer provincial competitive IOTs into non-competitive IOTs	Modified gravity model to compile the MRIO	Adjustment according to the Chinese national IOT	28	ChinamultiregionalinputoutputMRIOtable2012_V2.xlsx	figshare	doi:10.6084/m9.figshare.c.4064285	https://doi.org/10.6084/m9.figshare.c.4064285	Qinghai
29	Transfer provincial competitive IOTs into non-competitive IOTs	Modified gravity model to compile the MRIO	Adjustment according to the Chinese national IOT	29	ChinamultiregionalinputoutputMRIOtable2012_V2.xlsx	figshare	doi:10.6084/m9.figshare.c.4064285	https://doi.org/10.6084/m9.figshare.c.4064285	Ningxia
30	Transfer provincial competitive IOTs into non-competitive IOTs	Modified gravity model to compile the MRIO	Adjustment according to the Chinese national IOT	30	ChinamultiregionalinputoutputMRIOtable2012_V2.xlsx	figshare	doi:10.6084/m9.figshare.c.4064285	https://doi.org/10.6084/m9.figshare.c.4064285	Xinjiang
